# Supplementary material for: Mutations in KMT2C, BCOR and KDM5C Predict Response to Immune Checkpoint Blockade Therapy in Non-Small Cell Lung Cancer
Source: Cancers (Basel). 2022 Jun 6;14(11):2816. doi: 10.3390/cancers14112816 (PMC9179442; doi:10.3390/cancers14112816)
Supplement: Supplementary file 1 [file cancers-14-02816-s001.zip]

Archive with 1 entries (1 files):
- cancers-1706114-supplementary.pdf
